# Supplementary material for: Antifungal In Vitro Activity of Pilosulin- and Ponericin-Like Peptides from the Giant Ant Dinoponera quadriceps and Synergistic Effects with Antimycotic Drugs
Source: Antibiotics (Basel). 2020 Jun 23;9(6):354. doi: 10.3390/antibiotics9060354 (PMC7344683; doi:10.3390/antibiotics9060354)
Supplement: Supplementary file 1 [file antibiotics-09-00354-s001.zip]

Archive with 2 entries (2 files):
- Supplementary material/Supplementary  Figure 1.docx
- Supplementary material/Supplementary Table 1.docx
